# Supplementary material for: Transmission and genomic insights into Elizabethkingia miricola: A zoonotic pathogen with intrinsic resistance and nosocomial outbreak potential
Source: One Health. 2026 Jun 4;22:101465. doi: 10.1016/j.onehlt.2026.101465 (PMC13264240; doi:10.1016/j.onehlt.2026.101465)
Supplement: Supplementary Table S1 E. miricola isolates and comparative strains included in the study. [file mmc2.xlsx]

## Sheet: Sheet1
Supplementary Table 1: E. miricola isolates and comparative strains included in the study.
#	Scientific name	Sample	id	Collection Date	World Region	Country	Origin	Isolation Source	BioSample	BioProject	Assembly	WGS Accession	Data
1	Elizabethkingia miricola	SKLX069005		2018	Asia	China	clinical	sputum	SAMN19789821	PRJNA739046		JAHRGU000000000	sequencing
2	Elizabethkingia miricola	SKLX070046		2018	Asia	China	clinical	sputum	SAMN19789822	PRJNA739046		JAHRGT000000000	sequencing
3	Elizabethkingia miricola	SKLX071944		2018	Asia	China	clinical	blood	SAMN19789823	PRJNA739046		JAHRGS000000000	sequencing
4	Elizabethkingia miricola	SKLX049061		2017	Asia	China	clinical	sputum	SAMN19789824	PRJNA739046		JAHRGR000000000	sequencing
5	Elizabethkingia miricola	SKLX011872		2013	Asia	China	clinical	urine	SAMN19789825	PRJNA739046		JAHRGQ000000000	sequencing
6	Elizabethkingia miricola	IMT47357	GCA_011601245.1	2019-09-25	Europe	Germany	nonclinical	frogs	SAMN14355043	PRJNA611991	GCA_011601245.1	JAAOKY01	downloaded
7	Elizabethkingia miricola	IMT47318	GCA_011601185.1	2019-09-16	Europe	Germany	nonclinical	frogs	SAMN14355042	PRJNA611991	GCA_011601185.1	JAAOKZ01	downloaded
8	Elizabethkingia miricola	IMT47538	GCA_011601205.1	2019-10-10	Europe	Germany	nonclinical	frogs	SAMN14355044	PRJNA611991	GCA_011601205.1	JAAOKX01	downloaded
9	Elizabethkingia miricola	FL160902	GCA_009938095.1	2016-09-02	Asia	China	nonclinical	frogs	SAMN07139315	PRJNA543551	GCA_009938095.1	CP040516.1	downloaded
10	Elizabethkingia miricola	DSM 14571	GCA_008124555.1	unavailable	North America	USA	unavailable	unavailable	SAMN12292086	PRJNA262262	GCA_008124555.1	VNHK01	downloaded
11	Elizabethkingia miricola	F13	GCA_005844065.1	2017-04-23	Asia	China	nonclinical	frogs	SAMN11638311	PRJNA542794	GCA_005844065.1	CP040450.1	downloaded
12	Elizabethkingia miricola	6012926	GCA_003298875.1	2015-12-07	North America	USA	clinical	blood	SAMN09514292	PRJNA478369	GCA_003298875.1	QNTX01	downloaded
13	Elizabethkingia miricola	QZY.EM	GCA_003014895.1	2016-08-01	Asia	China	nonclinical	frogs	SAMN08729491	PRJNA438790	GCA_003014895.1	PYAO01	downloaded
14	Elizabethkingia miricola	EM798-26	GCA_002557775.1	2015-11-05	Asia	China	clinical	blood	SAMN07733282	PRJNA412960	GCA_002557775.1	CP023746.1	downloaded
15	Elizabethkingia miricola	G4121	GCA_002023475.1	1982	Europe	Sweden	clinical	unavailable	SAMN05281843	PRJNA301708	GCA_002023475.1	MAIB01	downloaded
16	Elizabethkingia miricola	CSID_3000516464	GCA_002023515.1	2016-06-16	North America	USA	clinical	unavailable	SAMN05255998	PRJNA301708	GCA_002023515.1	MAHD01	downloaded
17	Elizabethkingia miricola	CSID_3000517120	GCA_002023335.1	2016-06-16	North America	USA	clinical	unavailable	SAMN05254999	PRJNA301708	GCA_002023335.1	MAGX01	downloaded
18	Elizabethkingia miricola	CSID_3000516998	GCA_002023575.1	2016-06-16	North America	USA	clinical	unavailable	SAMN05256599	PRJNA301708	GCA_002023575.1	MAHK01	downloaded
19	Elizabethkingia miricola	G4074	GCA_002023685.1	unavailable	Europe	United Kingdom	clinical	unavailable	SAMN05277881	PRJNA301708	GCA_002023685.1	MAHY01	downloaded
20	Elizabethkingia miricola	CIP111047	GCA_900157015.1	2017-01-18	Europe	France	unavailable	unavailable	SAMEA50780668	PRJEB14302	GCA_900157015.1	FTQX01	downloaded
21	Elizabethkingia miricola	LDVH-337.01	GCA_900157035.1	2002	Europe	France	nonclinical	frogs	SAMEA4026803	PRJEB14302	GCA_900157035.1	FTRC01	downloaded
22	Elizabethkingia miricola	KCTC 12492	GCA_900092045.1	unavailable	Europe	Germany	unavailable	unavailable	SAMEA4051575	PRJEB13258	GCA_900092045.1	FLSS01	downloaded
23	Elizabethkingia miricola	GTC_862	GCA_001675285.1	unavailable	Asia	Japan	unavailable	unavailable	SAMD00016624	PRJNA301708	GCA_001675285.1	LSGQ01	downloaded
24	Elizabethkingia miricola	G4071	GCA_001521745.1	1978	Europe	France	clinical	tracheal exudate	SAMN04254557	PRJNA301708	GCA_001521745.1	LNOI01	downloaded
25	Elizabethkingia miricola	EM_CHUV	GCA_001483145.1	2014-12-15	Europe	Switzerland	clinical	tracheal exudate	SAMN03998138	PRJNA293155	GCA_001483145.1	LIQC01	downloaded
26	Elizabethkingia miricola	BM10	GCA_000955665.1	2009-11-01	Asia	South Korea	nonclinical	Reticulitermes	SAMN03398457	PRJNA277897	GCA_000955665.1	CP011059.1	downloaded
