# Supplementary material for: Transmission and genomic insights into Elizabethkingia miricola: A zoonotic pathogen with intrinsic resistance and nosocomial outbreak potential
Source: One Health. 2026 Jun 4;22:101465. doi: 10.1016/j.onehlt.2026.101465 (PMC13264240; doi:10.1016/j.onehlt.2026.101465)
Supplement: Supplementary Table S2 The antimicrobial MICs (mg/L) of 5 E. miricola isolates determined using the agar/broth dilution. [file mmc3.xlsx]

## Sheet: Sheet1
Supplementary Table 2. The antimicrobial MICs (mg/L) of 5 E. miricola isolates determined using the agar/broth dilution.
Sample ID	AZT	IPM	MEM	CRO	CTX	CAZ	FEP	AMC	CXM‌	CAZ-AVI	TZP	LVX	CIP	AMK	GEN	FOS-6GP	CHL	SXT	TCY	MNO	DOX	TGC	PM	ERC	OM	RFP	VA
SKLX011872	128	32	32	128	64	128	32	32/16	>128	32	16/4	2	4	16	16	>512/25	32	4/76	16	0.125	0.5	1	>32	2	4	2	4
SKLX049061	128	32	32	128	64	128	64	32/16	>128	64	16/4	1	1	16	4	>512/25	32	2/38	16	0.125	0.5	1	>32	2	8	1	4
SKLX069005	128	>32	32	128	64	128	64	32/16	>128	64	16/4	0.5	1	16	4	>512/25	32	2/38	16	0.125	0.5	1	>32	2	4	2	4
SKLX070046	128	>32	32	128	64	128	64	32/16	>128	64	16/4	0.5	1	16	4	>512/25	32	2/38	16	0.25	1	1	>32	2	4	1	8
SKLX071944	>128	>32	>32	128	64	128	32	32/16	>128	128	64/4	0.5	1	16	4	>512/25	32	2/38	16	0.125	0.5	2	>32	8	8	0.25	4
AZT: Aztreonam; IPM: Imipenem; MEM: Meropenem; CRO: Ceftriaxone; CTX‌:Cefotaxime; CAZ : Ceftazidime; FEP: Cefepime;‌ CXM‌: Cefuroxime; AMC:Amoxicillin/Clavulanic Acid; CAZ-AVI:‌Ceftazidime/Avibactam: TZP:Piperacillin/Tazobactam‌; LVX: Levofloxacin; CIP: Ciprofloxacin;AMK: Amikacin; GEN: Gentamicin; FOS-6GP: Fosfomycin‌/Glucose-6-Phosphate; CHL: Chloramphenicol; SXT: Trimethoprim/sulfamethoxazole;…
